# Supplementary material for: Detection of epigenetic field defects using a weighted epigenetic distance-based method
Source: Nucleic Acids Res. 2018 Oct 10;47(1):e6. doi: 10.1093/nar/gky882 (PMC6326818; doi:10.1093/nar/gky882)
Supplement: Supplementary Data [file gky882_supplemental_files.zip]

Archive with 2 entries (2 files):
- 20180914_revision_supplementary_file.pdf
- Revision_supplementary_file_2.pdf
